# Supplementary material for: Predicted Environmental Risk Assessment of Antimicrobials with Increased Consumption in Portugal during the COVID-19 Pandemic; The Groundwork for the Forthcoming Water Quality Survey
Source: Antibiotics (Basel). 2023 Mar 25;12(4):652. doi: 10.3390/antibiotics12040652 (PMC10135311; doi:10.3390/antibiotics12040652)
Supplement: Supplementary file 1 [file antibiotics-12-00652-s001.zip]

Archive with 2 entries (2 files):
- Table S1_24.03.23.pdf
- Table S2_24.03.23.pdf
